# Supplementary material for: Gender Dimorphism in Hepatic Carcinogenesis-Related Gene Expression Associated with Obesity as a Low-Grade Chronic Inflammatory Disease
Source: Int J Mol Sci. 2022 Nov 30;23(23):15002. doi: 10.3390/ijms232315002 (PMC9739425; doi:10.3390/ijms232315002)
Supplement: Supplementary file 1 [file ijms-23-15002-s001.zip]

Archive with 1 entries (1 files):
- ijms-2000605-supplementary.pdf
